# Supplementary material for: Competition between H4PteGlu and H2PtePAS Confers para-Aminosalicylic Acid Resistance in Mycobacterium tuberculosis
Source: Antibiotics (Basel). 2023 Dec 21;13(1):13. doi: 10.3390/antibiotics13010013 (PMC10812664; doi:10.3390/antibiotics13010013)
Supplement: Supplementary file 1 [file antibiotics-13-00013-s001.zip]

Archive with 1 entries (1 files):
- antibiotics-2756637-supplementary.pdf
